# Supplementary material for: Violet Phosphorene Nanosheets Induced the Death of Ovarian Cancer Cells by Modulating the Vitamin B6 Pathway
Source: Molecules. 2025 Nov 19;30(22):4453. doi: 10.3390/molecules30224453 (PMC12655061; doi:10.3390/molecules30224453)
Supplement: Supplementary file 1 [file molecules-30-04453-s001.zip]

Archive with 1 entries (1 files):
- molecules-3907072-supplementary.pdf
